# Supplementary material for: Optimizing Cement Content in Controlled Low-Strength Soils: Effects of Water Content and Hydration Time
Source: Materials (Basel). 2024 Dec 3;17(23):5915. doi: 10.3390/ma17235915 (PMC11643271; doi:10.3390/ma17235915)
Supplement: Supplementary file 1 [file materials-17-05915-s001.zip]

Archive with 1 entries (1 files):
- materials-3311803-supplementary.pdf
